# Supplementary material for: Analysis of coping capacities and cognitive biases of novice drivers—A questionnaire-based study
Source: PLoS One. 2024 Feb 16;19(2):e0297763. doi: 10.1371/journal.pone.0297763 (PMC10871514; doi:10.1371/journal.pone.0297763)
Supplement: S1 Dataset — (XLSX) [file pone.0297763.s002.xlsx]

## Sheet: S1 Dataset.
Gender	Age	Education	Major	Driving_year	Driving_frequency	Driving_time	Reverse_warehousing	Parallel_parking	S-type_driving	Half-slope_start	Road_test	Theoretical_exam	Self_D	Self_S	M1	M2	M3
1	2	2	1	2	1	2	10	10	10	10	10	10	9	9	7	8	10
1	2	2		2	1	2	8	8	9	10	10	9	8	8	5	6	7
2	2	2	1	2	1	2	7	6	7	7	10	10	7	8	4	6	10
2	2	3	1	3	1	2	6	5	8	8	7	7	6	5	5	5	5
2	3	3	2	1	1	1	8	8	8	8	8	9	7	7	4	7	9
1	3	2	2	3	3	2	10	10	10	10	10	10	10	10	5	8	9
2	2	3	2	2	2	2	8	8	8	8	8	8	8	8	8	8	8
2	2	3	1	1	1	3	10	10	10	10	10	10	7	8	5	7	10
2	2	2	2	2	1	1	6	6	10	10	10	10	7	7	6	6	7
1	2	2	2	2	1	2	7	6	7	8	8	9	6	7	3	4	6
2	3	2	2	2	1	1	6	6	6	6	6	6	7	7	7	9	9
1	3	2	2	3	1	3	9	9	9	9	9	10	8	9	8	8	8
2	2	2	1	2	1	2	8	8	8	8	8	9	5	5	6	7	6
2	2	2	1	1	1	1	6	6	6	6	6	6	5	6	6	6	6
1	2	2	2	2	1	1	5	6	7	8	8	9	6	6	4	6	8
2	2	3	2	1	2	3	8	8	9	9	10	10	6	7	6	7	9
2	2	2	2	2	1	1	9	8	7	9	10	10	6	6	4	6	8
1	3	2	1	3	1	1	10	6	10	10	10	10	6	5	5	5	5
1	2	2	2	3	1	2	7	5	8	7	10	10	7	6	6	8	9
2	2	2	1	2	1	1	9	8	6	6	9	9	6	6	7	8	10
2	3	3	3	2	1	2	7	7	5	5	7	7	6	7	4	6	7
2	2	2	2	2	1	2	5	5	5	5	5	5	5	5	5	7	8
2	3	2	1	3	2	3	4	3	10	1	10	10	6	7	4	5	6
2	4	1	3	3	2	2	6	6	8	8	8	9	8	8	6	7	8
1	2	2	2	2	3	3	8	8	10	8	8	8	7	8	5	6	8
2	2	2	2	1	1	2	7	7	7	7	7	7	7	7	7	8	9
2	3	3	2	1	1	1	6	5	3	5	7	7	7	7	8	8	9
1	4	2	1	3	2	2	10	9	9	10	9	10	8	8	6	8	9
2	2	2	1	2	1	2	10	10	10	10	10	10	8	8	5	6	7
1	2	2	1	1	3	2	10	10	10	10	10	10	7	7	7	8	9
2	3	3	1	3	3	3	10	10	10	10	10	10	8	8	5	7	9
1	2	2	1	2	2	2	10	9	10	8	10	10	7	8	7	8	9
2	2	2	3	2	3	2	10	10	10	6	10	10	8	8	6	7	8
1	2	2	1	2	1	1	6	10	8	8	10	10	7	7	7	9	9
2	3	2	2	3	2	3	10	10	10	10	10	10	7	8	6	7	6
1	2	2	2	2	3	3	9	10	10	10	10	9	8	8	8	9	10
1	3	2	2	3	3	3	10	9	10	10	10	10	9	9	4	5	9
2	3	3	2	3	1	2	10	9	10	10	10	9	9	9	6	7	10
2	2	2		2	1	1	8	7	8	6	8	8	7	7	7	8	9
2	2	2	1	1	1	2	8	8	8	8	8	9	7	7	5	6	9
1	2	2	2	2	1	2	10	10	10	10	10	10	7	8	5	6	7
1	2	2	1	2	1	2	7	7	7	7	8	10	8	8	8	8	8
1	2	2	1	2	2	1	9	9	9	9	9	9	7	6	5	7	10
1	2	2	1	2	1	2	10	10	10	10	9	10	8	8	5	7	9
1	2	2	2	2	1	2	7	7	9	6	5	10	7	8	8	7	8
2	3	2	2	3	1	1	10	10	10	8	8	8	6	5	4	6	8
1	2	2		2	1	2	10	10	10	10	10	10	7	8	6	9	10
2	3	3	2	3	3	2	9	9	8	9	9	8	8	8	4	8	10
2	2	2	1	3	2	2	3	3	10	10	10	10	7	8	4	5	6
2	2	2	3	2	1	2	6	9	7	9	8	10	6	7	6	9	10
1	2	2	1	2	2	1	9	10	10	10	10	9	8	7	5	8	9
2	3	2	1	2	3	3	6	6	10	4	6	10	6	7	4	7	9
1	2	2	2	2	1	1	6	6	9	9	9	9	7	7	6	8	9
2	2	2	1	2	1	2	8	8	8	8	8	8	8	8	3	5	8
1	2	2	3	1	2	2	10	9	9	9	9	9	8	8	5	7	9
2	4	2	3	3	3	2	2	3	3	2	4	8	7	8	4	5	7
2	3	2	3	3	2	2	9	9	9	9	9	5	8	8	6	6	8
2	2	3	1	1	1	2	8	9	10	8	10	10	6	6	4	8	10
1	2	2		2	2	2	9	10	9	7	9	8	8	8	6	7	9
1	3	1	1	3	2	3	10	10	10	10	10	10	10	10	3	5	8
1	3	3	1	3	1	2	9	10	10	10	10	9	8	9	3	6	7
1	2	2	2	3	3	2	10	10	10	10	10	10	8	8	4	6	9
1	3	2	1	3	1	3	8	3	9	9	3	10	3	3	2	4	6
2	2	3	1	1	1	1	3	4	5	6	7	7	6	6	8	8	10
2	2	2	1	1	1	2	5	5	5	5	5	5	6	6	7	8	9
2	2	2	2	2	1	1	6	6	10	6	9	10	6	6	4	6	6
2	3	3		3	1	2	6	7	6	8	8	7	8	8	9	9	8
1	2	2	1	2	1	3	9	10	10	8	10	10	8	8	6	8	10
2	2	3	1	3	1	1	2	4	4	3	5	9	3	3	3	6	7
1	3	3	1	3	1	1	8	8	8	10	10	10	7	6	5	7	9
2	2	2	2	2	3	3	10	10	10	10	10	10	8	8	6	8	9
1	2	1	1	1	3	3	9	10	10	9	9	8	8	9	8	9	10
1	3	3	2	1	3	2	5	5	10	4	10	10	7	7	7	8	9
1	2	2	1	3	1	2	10	10	10	10	10	10	8	9	5	6	9
1	2	2	1	2	3	1	8	8	7	8	7	8	7	6	4	6	9
1	2	2	2	3	2	3	7	7	10	10	10	10	8	8	5	7	9
1	3	2	1	3	3	3	10	10	10	10	10	10	10	10	5	7	9
2	3	2	3	3	3	2	10	10	10	10	10	10	9	9	7	8	9
2	3	3	2	3	3	2	5	4	6	4	7	10	7	8	4	6	8
1	3	2	2	3	1	3	10	8	8	10	10	10	8	9	5	7	9
2	3	1	1	3	1	1	9	9	9	7	9	10	7	6	6	8	9
2	4	2	2	3	1	2	6	8	6	6	6	10	6	5	3	4	6
1	4	1	2	1	3	3	5	6	5	6	8	5	8	9	6	8	9
2	4	1	1	1	1	2	4	7	7	7	7	10	5	6	6	7	9
1	4	2	1	3	3	2	10	10	10	10	10	10	9	9	9	9	10
1	2	3	1	1	1	3	9	9	10	10	10	10	6	7	6	7	8
2	3	3	2	3	3	1	10	10	10	10	10	10	8	8	3	5	6
2	4	2		3	1	1	5	3	6	4	5	10	4	4	3	4	6
2	4	2	2	3	3	2	8	8	10	8	9	10	10	10	7	10	10
1	4	2	3	3	3	3	8	8	6	8	8	8	9	9	4	6	8
1	2	2	1	2	1	1	7	8	7	7	8	9	6	6	7	7	7
2	4	2	1	1	1	2	5	8	10	8	10	10	6	6	5	7	10
2	3	2	1	3	2	2	9	8	7	8	9	9	9	9	7	8	10
1	4	1	1	3	3	2	8	8	9	8	9	8	10	10	4	8	9
2	4	2	1	3	1	3	7	8	7	5	6	10	5	5	4	5	6
2	4	2	1	3	2	2	8	9	9	10	8	10	7	8	7	8	9
1	4	1		3	3	3	10	10	10	10	10	10	10	10	6	7	10
1	4	1	1	3	3	2	7	7	9	7	9	9	10	10	4	7	9
2	2	3		1	1	1	8	8	7	7	7	10	6	6	5	7	7
1	2	2	2	2	1	3	6	10	10	10	7	10	7	8	5	8	9
1	4	2	1	1	2	2	6	8	8	8	8	8	6	6	7	7	9
1	2	3	1	2	1	3	8	9	10	7	8	8	7	8	6	7	8
2	3	2	1	3	1	2	6	6	10	8	8	10	6	5	6	6	6
2	2	2	1	1	1	1	3	5	5	6	8	9	6	6	5	7	9
2	3	2	1	3	3	3	8	8	10	10	10	9	8	8	7	8	9
2	4	2	3	3	1	1	3	5	7	3	7	10	4	4	4	5	6
1	3	2	1	3	3	3	5	4	4	6	6	10	8	8	6	7	8
2	2	2	2	2	1	1	9	9	8	9	10	10	6	6	4	5	7
1	2	2	1	1	1	2	9	9	8	9	9	9	7	7	5	7	9
1	3	1	2	3	3	3	8	8	10	10	8	10	8	8	4	6	8
1	3	2	1	3	3	2	8	9	9	8	7	10	9	9	7	8	9
2	3	2	3	3	3	2	10	10	10	10	10	10	10	10	9	10	10
2	4	2	2	3	1	2	10	10	10	10	10	10	9	9	8	10	10
1	4	2		3	1	2	10	10	10	8	7	9	6	6	5	7	8
2	4	2	1	3	1	1	7	6	7	5	7	10	5	5	5	5	5
1	4	1	2	3	2	3	8	10	10	10	10	7	8	8	3	4	7
1	2	2	1	2	1	1	9	10	9	9	9	10	8	7	5	6	7
2	2	2	1	1	1	3	10	10	10	9	10	10	7	8	6	9	10
2	4	2	1	3	2	2	7	4	5	5	5	8	5	5	2	4	6
2	2	2	1	2	1	1	7	10	10	6	10	10	5	6	4	6	8
2	2	1		1	1	2	8	6	8	6	8	9	6	6	4	6	8
2	3	1	2	2	1	2	10	10	10	10	8	10	6	7	6	7	7
1	4	2	1	3	2	3	8	8	8	8	8	8	8	8	6	8	9
2	3	1		1	1	1	8	8	8	7	7	8	5	6	5	5	7
2	3	1	2	1	3	2	6	10	10	10	10	9	7	7	6	8	9
1	3	2		3	3	3	10	10	10	10	10	10	10	10	8	8	8
1	2	2		2	3	2	10	10	10	10	10	10	8	8	8	8	8
1	2	1	1	2	3	3	10	10	10	10	10	8	10	10	5	7	10
1	2	2	1	1	1	2	5	7	7	8	6	7	7	7	7	8	8
2	3	2	1	1	2	3	8	5	8	6	7	10	6	7	7	8	9
1	3	2	2	3	3	2	8	6	7	9	8	9	8	8	6	8	9
1	3	2	1	1	2	2	9	9	7	8	9	10	7	7	7	8	8
1	3	2	1	1	3	2	6	5	9	9	10	10	8	8	6	7	8
2	4	2		3	3	2	5	5	5	7	7	9	8	8	5	7	8
1	3	2	2	1	2	2	8	4	8	5	8	6	8	8	7	8	8
2	2	2	2	1	1	2	8	7	6	7	8	9	6	6	6	8	9
1	2	2	3	1	1	2	10	9	9	10	10	10	7	7	7	9	10
2	2	2	2	1	1	2	5	9	7	10	10	10	6	6	5	7	9
2	2	2	3	2	1	2	8	10	6	3	10	10	7	8	5	7	9
1	4	2	2	3	2	2	7	7	9	8	9	10	7	8	4	6	7
1	2	3	1	3	3	3	9	9	9	9	9	9	9	9	9	9	9
1	2	1	1	1	1	2	4	7	2	6	4	7	6	6	5	7	10
1	2	1		3	3	3	9	8	10	10	10	8	8	8	3	5	8
1	3	2	3	1	3	2	5	8	4	6	5	7	8	8	7	8	8
1	2	2		2	1	3	8	9	7	7	6	8	7	8	7	7	7
1	2	2		3	2	2	9	10	8	10	9	10	9	9	7	8	9
1	3	2	3	2	2	2	6	8	9	7	8	6	6	7	7	9	8
1	2	2	1	2	2	2	4	8	8	6	9	10	8	8	8	8	8
1	2	2	1	2	1	2	8	10	10	7	7	10	6	7	6	6	5
2	2	2	1	1	1	1	8	8	8	8	8	10	5	6	6	6	8
1	2	2	1	2	3	3	10	10	10	10	10	10	9	9	5	7	10
2	2	2	1	2	1	2	10	10	10	10	10	10	7	8	7	7	8
1	2	2	1	1	1	2	9	9	9	9	9	9	7	7	4	6	7
1	2	2	2	2	1	3	5	10	10	10	10	10	6	7	6	6	6
1	2	2	1	2	1	2	7	7	8	9	10	10	8	8	7	8	10
1	2	2	1	2	1	1	8	8	8	8	8	10	7	7	6	8	9
1	2	2	1	2	1	2	6	6	10	10	10	10	7	8	5	9	10
2	2	2	1	2	1	1	8	9	9	9	10	9	6	6	4	5	7
1	2	2	2	1	1	1	10	10	10	10	10	10	6	6	5	7	10
1	2	2	1	2	1	1	9	9	9	9	9	9	6	6	7	9	10
2	2	2	1	1	1	2	8	7	8	9	9	10	7	7	6	8	9
1	2	2	2	2	1	3	7	9	9	9	9	7	7	8	4	7	8
1	2	2	2	2	1	2	10	10	10	9	10	10	8	8	7	8	9
1	2	2	2	2	1	3	10	10	10	10	10	10	9	9	5	7	9
2	2	2	2	2	1	3	10	10	9	10	6	9	5	6	6	8	10
2	2	2	1	3	1	1	9	9	9	9	9	9	5	5	6	8	9
2	2	2	1	1	1	1	8	9	9	8	10	10	7	7	7	8	9
1	2	2	1	2	2	2	10	10	10	10	10	10	9	9	7	9	9
1	2	2	2	2	1	2	5	7	9	6	8	10	6	7	5	6	9
2	2	2	1	2	3	1	10	10	10	8	10	10	7	6	6	7	8
1	2	2	1	3	3	2	8	8	9	10	10	10	8	8	8	8	8
1	2	1	1	2	3	3	10	10	10	10	10	10	10	10	6	9	10
1	2	2	2	1	1	3	10	10	10	10	3	10	7	8	6	8	10
1	2	2	2	3	1	2	8	8	10	10	9	10	8	9	6	7	8
2	2	2	3	1	1	1	9	9	9	9	9	9	6	6	6	8	10
2	2	2	2	1	1	2	4	4	8	8	8	8	7	7	7	8	10
2	2	1	3	1	1	2	4	4	4	4	4	6	6	6	5	7	9
2	2	2	2	2	2	1	7	6	7	7	7	7	6	6	6	7	8
2	2	2		3	1	1	8	8	6	5	9	9	4	4	4	5	7
1	2	2	2	2	1	2	10	10	10	10	10	10	9	9	7	8	10
1	2	2	1	1	1	1	8	8	7	8	9	7	6	6	6	7	8
1	2	2	2	3	3	3	10	10	10	10	10	10	8	8	5	8	10
2	2	2		2	1	2	10	10	10	10	10	10	7	8	5	7	10
2	2	2	2	1	1	2	10	10	10	10	10	10	7	7	8	7	8
1	3	2	2	3	1	2	10	10	10	10	10	10	7	8	5	7	9
1	2	2		1	1	3	10	10	10	10	10	10	7	8	7	8	8
2	2	2	1	2	1	1	8	10	10	10	10	10	7	7	6	7	7
2	2	2	1	1	1	1	6	4	9	8	10	10	6	6	6	8	8
1	3	3	2	3	1	1	3	3	10	1	3	10	8	8	6	8	10
1	2	2	1	2	2	3	10	10	10	10	10	10	10	10	4	8	10
1	4	2	2	3	2	2	6	5	8	9	8	7	6	7	4	6	7
2	2	2	3	1	1	1	10	10	10	10	10	10	6	6	8	8	10
1	2	3		2	1	2	10	10	10	10	10	9	7	8	7	7	7
1	2	2	2	3	3	2	10	8	10	10	10	10	10	10	8	10	10
1	2	2	1	1	1	1	10	10	10	6	10	10	5	6	5	8	10
2	2	2		2	1	2	6	6	8	10	10	10	8	8	6	7	10
1	2	2	2	3	2	3	9	9	9	10	10	10	9	9	5	8	8
1	3	1	2	2	1	2	5	7	4	5	9	5	5	5	6	7	8
1	4	2	1	2	1	2	8	9	9	9	8	9	8	8	7	8	9
1	2	2	2	3	1	2	9	9	10	10	10	10	8	9	3	6	8
2	2	2	3	2	1	2	10	10	10	10	10	10	7	8	8	8	8
2	2	2	2	1	1	1	8	10	10	9	9	10	7	7	6	8	8
2	2	2	1	2	1	2	5	4	5	4	5	8	4	4	4	5	8
1	3	2	2	1	3	3	8	8	8	6	7	10	8	9	5	6	8
2	2	2	1	2	3	3	8	5	9	8	9	8	8	8	8	9	9
1	2	2	1	1	1	3	8	10	10	6	10	10	7	8	7	6	6
1	2	3		2	1	2	10	10	10	9	10	10	8	8	7	8	9
1	2	3	2	2	1	1	6	6	10	7	8	10	6	6	6	8	10
2	2	2		2	1	1	9	10	10	8	10	10	8	7	8	8	10
1	2	2		1	1	2	4	6	10	10	5	10	6	6	5	7	10
1	2	2	2	2	1	1	7	9	10	10	9	10	7	7	7	8	8
1	2	2		2	1	1	8	9	10	10	10	10	8	7	7	8	9
2	2	2	2	2	1	1	9	10	9	9	10	10	7	7	6	8	8
1	2	2	1	1	3	2	10	10	10	9	9	10	8	8	7	8	9
1	2	2	1	1	3	2	10	10	10	10	10	10	7	7	6	7	10
2	2	2	1	2	1	1	8	9	10	9	8	9	5	6	5	7	8
1	2	2	1	1	1	3	10	10	10	10	9	9	7	8	7	7	10
1	2	2	2	2	3	2	10	10	10	10	8	10	8	8	7	8	9
1	2	2	2	1	1	2	7	9	7	10	10	10	7	7	5	7	8
1	2	3	2	2	1	1	9	9	10	10	10	10	8	7	7	8	10
1	2	2	3	3	2	3	10	10	10	10	10	10	9	9	6	8	9
2	2	2	3	2	1	2	8	8	5	5	5	9	7	8	6	8	10
1	2	2		3	1	1	10	9	10	10	9	10	7	6	6	7	8
2	2	2	3	1	1	1	10	10	10	10	10	10	7	7	7	8	9
2	2	2	2	2	3	2	6	7	9	9	10	10	8	8	5	7	8
1	2	2	1	2	2	2	10	10	10	10	10	10	9	9	5	8	8
1	2	1	2	2	1	3	10	10	10	10	10	8	8	8	8	10	10
2	2	2	1	1	1	2	10	10	10	10	8	10	7	7	5	6	8
1	2	2	1	3	2	2	10	10	10	10	10	10	8	8	6	8	10
1	3	1	1	1	3	3	9	9	9	7	9	9	9	10	7	8	10
1	3	1	2	2	1	2	9	9	9	9	9	9	9	9	5	5	9
2	3	2	2	2	3	2	10	10	10	10	10	10	8	8	6	7	9
1	4	1	2	3	3	1	9	9	9	8	9	7	10	10	7	8	9
1	3	3	2	2	1	2	10	9	9	7	8	10	5	5	6	7	9
1	2	2		2	1	2	7	10	10	8	8	8	7	8	6	8	10
1	2	2	1	1	2	3	8	8	9	10	7	7	7	8	9	9	9
1	3	2		3	1	1	10	10	10	10	10	9	8	8	7	8	9
2	3	2	1	3	1	3	10	8	9	10	10	9	6	6	3	5	7
2	2	3		1	1	1	10	10	10	9	10	9	8	8	9	10	9
2	2	2	1	1	1	1	9	9	9	9	8	10	7	7	8	9	10
1	2	2	1	2	1	3	8	7	9	9	9	10	8	8	5	6	7
2	3	1	2	3	3	2	9	10	9	10	10	10	9	9	7	10	10
1	2	1	1	1	2	3	8	9	9	9	9	9	8	9	9	8	8
1	2	2	1	1	1	1	10	10	10	10	10	10	9	8	6	7	8
2	3	1	1	1	1	3	5	3	7	9	7	10	6	7	5	5	7
1	2	1	1	2	1	2	10	10	10	8	10	9	9	9	7	8	10
1	2	2	2	1	1	2	10	10	10	10	10	10	6	6	6	8	10
2	2	2	2	3	1	2	10	7	10	8	7	9	5	5	5	6	7
1	2	2		2	3	2	10	10	10	10	10	10	8	8	8	8	9
1	2	2	1	2	3	3	6	6	10	10	8	10	7	8	6	7	8
1	4	2	1	3	3	2	9	9	10	8	9	9	7	8	5	7	8
1	2	2	2	1	1	2	10	10	10	10	10	10	8	8	5	6	8
1	2	2	2	2	1	1	9	9	9	7	6	10	7	7	7	8	9
2	2	2	3	1	1	2	6	7	8	7	8	10	7	7	6	7	8
2	2	2	2	2	1	1	7	8	9	9	7	10	6	6	5	5	6
2	2	2	1	1	2	1	8	9	8	8	9	10	6	6	6	8	9
2	3	1	2	1	1	1	8	8	10	10	8	8	6	6	6	7	7
2	2	2	2	2	2	2	8	8	8	7	7	9	6	7	5	7	9
1	2	2	3	3	3	2	10	10	10	10	10	10	7	8	5	6	8
2	3	2	1	3	1	2	4	4	4	8	8	8	7	6	6	7	7
2	2	1	1	2	2	2	10	10	10	10	6	10	7	8	6	8	10
2	3	1	1	3	1	2	7	3	7	6	8	10	6	5	6	6	8
1	2	2	1	2	1	1	5	8	5	8	6	9	6	6	5	7	8
2	3	1	2	2	1	2	10	10	10	9	8	8	6	7	4	6	9
1	2	1	1	3	1	3	10	10	10	10	10	10	8	9	3	5	7
2	2	2	1	3	1	2	10	10	10	10	10	10	6	6	7	7	8
1	3	2	1	1	1	3	10	10	10	8	10	8	7	8	7	8	9
2	2	2	1	2	1	1	8	10	10	10	10	10	6	6	6	8	10
2	2	2	1	2	1	2	7	5	9	9	6	9	5	5	4	7	9
2	2	2	1	1	1	2	9	10	9	10	10	9	8	8	8	10	10
2	3	1	1	2	3	2	10	10	10	10	10	10	8	8	7	8	8
1	3	1	2	3	3	2	5	5	9	9	7	7	6	7	4	5	6
1	2	3	1	1	1	3	10	10	10	10	10	10	7	8	6	8	10
2	2	1	1	2	3	1	8	8	10	10	10	10	8	7	5	7	10
1	3	1	1	3	3	3	10	9	10	10	10	7	7	8	6	6	8
1	2	3	1	2	1	1	9	10	10	9	9	10	6	6	5	7	8
2	4	1	1	2	1	3	9	8	9	7	8	9	5	6	6	7	8
1	2	1	1	1	1	2	7	9	10	10	10	9	6	6	5	7	10
2	2	2		2	1	1	7	10	10	7	10	10	7	7	7	7	6
1	2	2	2	2	3	2	8	10	10	10	10	10	9	9	6	7	9
1	2	2	1	2	1	2	8	10	10	8	6	5	6	7	6	6	8
1	4	1	2	1	1	3	10	10	10	10	9	9	7	8	6	8	9
2	2	2	1	1	1	1	7	6	7	7	8	9	7	7	8	8	8
1	2	2	1	2	1	3	10	10	10	10	10	9	9	9	6	8	10
1	2	2	2	1	1	3	7	7	8	8	9	10	7	8	7	8	9
1	2	2	2	1	1	1	8	9	9	8	9	10	7	7	8	9	9
1	3	2	1	3	3	2	8	6	5	9	5	9	6	7	6	8	9
1	2	1	1	1	3	2	10	10	10	10	9	10	8	8	6	8	9
1	2	2	2	1	1	1	8	8	8	8	8	8	7	7	7	8	9
2	2	2		1	1	1	10	9	10	7	10	10	7	7	6	8	10
1	2	2	1	1	2	2	8	8	8	7	8	8	8	8	7	8	9
1	2	2	1	2	1	1	7	10	10	7	10	10	7	7	7	8	9
1	2	2	1	2	1	2	8	7	10	10	10	10	8	8	5	7	8
1	4	1	2	3	3	3	10	10	10	10	10	9	9	9	5	7	8
2	3	3	1	1	3	1	9	8	9	9	10	10	6	7	7	10	10
2	2	2	1	1	1	1	10	10	10	9	9	8	7	7	7	8	8
2	2	2	3	2	1	2	7	8	9	6	7	10	5	5	4	6	9
2	4	2	1	3	1	2	6	7	6	10	6	8	6	5	6	5	5
1	2	2	1	2	3	3	10	10	10	10	10	10	10	10	8	8	10
2	2	3	1	2	1	1	8	10	10	9	10	10	7	7	8	7	8
1	2	2	1	2	1	2	10	10	10	10	10	10	8	8	6	8	10
1	2	1	2	1	1	3	10	10	10	10	10	10	6	7	5	7	10
2	2	2	2	1	1	2	7	8	9	8	10	10	6	6	5	7	8
2	2	2	3	2	1	1	6	8	8	6	10	9	7	7	4	7	10
1	2	2	1	1	1	3	8	8	9	8	8	9	7	8	7	8	9
1	2	2		2	2	1	8	9	10	7	10	10	6	6	4	6	9
1	2	1	1	1	1	2	9	8	10	6	8	6	7	7	7	9	10
2	2	2	1	2	1	3	8	6	8	8	8	8	7	8	5	6	8
1	2	2	1	2	2	2	8	8	10	8	9	8	8	8	5	8	9
1	2	3	1	2	1	2	7	8	8	6	6	8	8	8	7	8	9
1	2	2	3	2	3	2	10	10	10	10	10	10	9	9	8	8	9
2	2	1	2	2	1	1	8	7	7	8	9	8	7	7	6	8	10
2	4	1	1	2	2	1	8	6	10	6	9	10	6	6	8	9	10
1	2	2		3	3	1	5	5	6	6	8	10	6	5	5	7	9
1	2	2		2	3	3	10	10	10	10	10	10	10	10	8	9	10
2	2	3	2	3	1	1	9	9	10	7	9	9	8	8	8	8	8
2	2	2	1	2	1	3	7	8	9	7	7	9	5	6	5	5	10
1	2	2	1	1	1	2	8	9	9	9	9	7	7	7	5	6	8
2	2	2		1	1	2	7	6	6	4	7	7	6	6	5	7	8
